# Supplementary material for: Deciphering the expression patterns of homologous recombination-related lncRNAs identifies new molecular subtypes and emerging therapeutic opportunities in epithelial ovarian cancer
Source: Front Genet. 2022 Sep 29;13:901424. doi: 10.3389/fgene.2022.901424 (PMC9557066; doi:10.3389/fgene.2022.901424)
Supplement: Supplementary file 1 [file Table1.XLS]

NRG	lncRNA	cor	pvalue	Regulation
BARD1	LINC01224	0.333086115	2.85169E-11	postive
BRCA2	LINC01224	0.308432166	8.52101E-10	postive
BRIP1	LINC01224	0.323329779	1.13509E-10	postive
CHEK1	LINC01224	0.312692864	4.84227E-10	postive
RAD54L	LINC01224	0.434052414	7.62006E-19	postive
RAD51B	AC092301.1	-0.31424728	3.93121E-10	negative
CDK12	AC087741.2	-0.302282052	1.89627E-09	negative
CDK12	AL121601.1	-0.312752968	4.80351E-10	negative
RAD51B	AC006042.1	-0.311458428	5.70905E-10	negative
ATM	AP000941.1	0.345508604	4.57023E-12	postive
PALB2	AC138904.1	0.353758667	1.2943E-12	postive
CDK12	AC008608.2	-0.320857023	1.59849E-10	negative
CDK12	AC027575.2	-0.36588485	1.89349E-13	negative
ATM	AC124016.1	-0.339377522	1.13978E-11	negative
CDK12	AC124016.1	-0.439791947	2.33847E-19	negative
ATM	AP000766.1	0.574376738	1.19743E-34	postive
ATM	AC138956.1	0.34989925	2.34607E-12	postive
BRCA2	AL161772.1	0.312266802	5.12589E-10	postive
CDK12	AC004596.1	0.371931836	7.04063E-14	postive
BRCA1	MINCR	-0.311461973	5.70635E-10	negative
RAD51B	AP000320.1	0.330181938	4.32432E-11	postive
CHEK1	AP003392.4	0.405385499	2.00819E-16	postive
RAD51B	AC009506.1	0.319283936	1.98423E-10	postive
PALB2	AL162311.3	0.3178003	2.43017E-10	postive
PPP2R2A	AC026979.3	0.403325382	2.93765E-16	postive
RAD51C	AL133353.1	0.345504592	4.573E-12	postive
ATM	AP001001.1	0.539897501	4.66364E-30	postive
RAD51C	AC007114.1	0.361578659	3.78239E-13	postive
FANCL	TAF1A-AS1	0.331515934	3.57355E-11	postive
CDK12	AC010913.1	-0.311225447	5.88876E-10	negative
ATM	AC025043.1	0.310531942	6.45686E-10	postive
RAD51B	SLC25A25-AS1	-0.31946959	1.93437E-10	negative
CDK12	AL049840.2	0.308126342	8.8707E-10	postive
CHEK1	DEPDC1-AS1	0.332505047	3.10051E-11	postive
ATM	AP001893.1	0.427194697	3.03583E-18	postive
FANCL	TRAF3IP2-AS1	0.317034559	2.69705E-10	postive
CDK12	AC005884.2	-0.320659476	1.64259E-10	negative
RAD51C	AL391069.2	0.333999002	2.4996E-11	postive
CDK12	AL445524.1	-0.315850467	3.16674E-10	negative
ATM	AC010761.4	0.307723081	9.35317E-10	postive
CDK12	AC010761.4	0.310434521	6.54081E-10	postive
RAD51B	AC006547.1	-0.335484775	2.01521E-11	negative
PALB2	STX18-AS1	0.353443867	1.35905E-12	postive
RAD54L	AL133355.1	-0.30821138	8.77209E-10	negative
PALB2	CEP83-DT	0.313974846	4.07784E-10	postive
RAD51B	CEP83-DT	0.310143178	6.79825E-10	postive
CDK12	MELTF-AS1	-0.386219776	6.25342E-15	negative
FANCL	MELTF-AS1	0.326592516	7.19074E-11	postive
FANCL	AC012358.2	0.30373835	1.57168E-09	postive
CDK12	AC018521.6	0.305356637	1.27418E-09	postive
ATM	AC023906.5	0.33989287	1.05632E-11	postive
CDK12	AC106820.5	0.313191904	4.52944E-10	postive
ATM	LAMC1-AS1	0.338251534	1.34514E-11	postive
RAD54L	AL603832.1	0.300889026	2.26709E-09	postive
CDK12	AL161781.1	-0.333496284	2.68789E-11	negative
RAD51B	AL121820.1	0.403430748	2.88123E-16	postive
RAD51C	AC004466.3	-0.31948786	1.92953E-10	negative
FANCL	AC007250.1	0.389866899	3.30655E-15	postive
ATM	AC116903.2	0.315161014	3.47591E-10	postive
CDK12	AC016394.1	-0.313675074	4.24532E-10	negative
RAD51B	SND1-IT1	-0.326949245	6.83838E-11	negative
RAD51B	AL136040.1	0.34236577	7.31932E-12	postive
RAD54L	AC018690.1	0.318137914	2.32083E-10	postive
RAD51B	MIRLET7BHG	-0.311181818	5.92302E-10	negative
CDK12	AC103591.3	-0.332917537	2.9218E-11	negative
CDK12	C9orf92	-0.301315166	2.14676E-09	negative
PPP2R2A	AC107959.1	0.334731737	2.24801E-11	postive
ATM	AC036108.3	0.30936552	7.53458E-10	postive
RAD51C	AL355338.1	0.326803955	6.97981E-11	postive
CDK12	AL139220.2	-0.305776863	1.20636E-09	negative
CDK12	AL133260.1	-0.408667978	1.08948E-16	negative
RAD51B	AP006621.4	-0.304600531	1.40566E-09	negative
RAD51B	AP001363.1	-0.300275842	2.45179E-09	negative
PALB2	CTBP1-DT	0.308351726	8.61167E-10	postive
RAD51B	AP000802.1	0.324981062	9.01546E-11	postive
BARD1	TMPO-AS1	0.330158375	4.33888E-11	postive
BRIP1	TMPO-AS1	0.317162115	2.65069E-10	postive
CHEK1	TMPO-AS1	0.407269021	1.41504E-16	postive
RAD54L	TMPO-AS1	0.333374212	2.73566E-11	postive
CDK12	AC108673.3	-0.316647035	2.84277E-10	negative
RAD54L	GAS5	-0.381250605	1.47121E-14	negative
FANCL	LINC01515	0.31036758	6.59911E-10	postive
RAD51B	AL670729.1	-0.302843045	1.76419E-09	negative
CDK12	AL021707.3	0.322731606	1.23345E-10	postive
RAD51B	AL021707.3	-0.305508806	1.24921E-09	negative
RAD51B	AL513008.1	-0.306294677	1.12759E-09	negative
PPP2R2A	AF131215.6	0.3252093	8.73198E-11	postive
RAD54L	SNHG8	-0.321931578	1.37805E-10	negative
ATM	AL353593.3	0.373038788	5.86113E-14	postive
CDK12	COA6-AS1	-0.312246413	5.13986E-10	negative
RAD51C	IDH1-AS1	0.327382587	6.43293E-11	postive
CDK12	AC005034.5	0.392724557	1.99584E-15	postive
RAD51C	AC025682.1	0.354764816	1.10691E-12	postive
RAD51B	INE1	-0.321266318	1.51075E-10	negative
BRCA1	SPINT1-AS1	-0.346839838	3.73774E-12	negative
CDK12	SPINT1-AS1	-0.340656702	9.43484E-12	negative
ATM	AC000120.1	0.398304664	7.34218E-16	postive
RAD54L	AL139289.1	0.414777794	3.42782E-17	postive
ATM	AL117332.1	-0.323069477	1.17691E-10	negative
BRCA1	AC005288.1	0.326096321	7.71041E-11	postive
CDK12	AC005288.1	0.782167667	1.81686E-79	postive
RAD51C	AL031846.2	-0.315835514	3.17315E-10	negative
PPP2R2A	AC100810.1	0.405273315	2.05036E-16	postive
RAD54L	EIF3J-DT	-0.305536989	1.24463E-09	negative
ATM	RAD51-AS1	0.361607067	3.76529E-13	postive
RAD51C	RAD51-AS1	-0.302670156	1.80391E-09	negative
CHEK2	AP000251.1	0.317898071	2.398E-10	postive
CDK12	AC135048.1	-0.407363706	1.39027E-16	negative
BRCA1	LINC01023	-0.328655055	5.37304E-11	negative
CDK12	LINC01023	-0.335781998	1.92994E-11	negative
ATM	AC108449.2	0.331671558	3.49471E-11	postive
CDK12	AC108449.2	0.353014342	1.45253E-12	postive
PPP2R2A	AC108449.2	0.301061898	2.21751E-09	postive
CDK12	AC093673.1	-0.328974866	5.13466E-11	negative
RAD51C	AC105020.1	-0.367987793	1.34544E-13	negative
ATM	NORAD	0.351008364	1.97911E-12	postive
CDK12	NORAD	0.340385034	9.82199E-12	postive
BRCA1	AC138696.2	-0.303788718	1.56148E-09	negative
CDK12	AC073896.2	-0.371630781	7.39973E-14	negative
RAD51D	ERVE-1	0.338161166	1.36311E-11	postive
CHEK1	AP000866.6	0.303377814	1.64662E-09	postive
ATM	FTX	0.324905325	9.11149E-11	postive
RAD51B	AL691482.3	-0.307639452	9.45637E-10	negative
BRIP1	AC098934.2	0.322016964	1.36186E-10	postive
CDK12	AC245297.3	-0.313931566	4.10161E-10	negative
CDK12	NUP50-DT	-0.351359368	1.87513E-12	negative
RAD51C	TDRKH-AS1	0.300727705	2.31433E-09	postive
PPP2R2A	AC026979.1	0.329090929	5.05072E-11	postive
BARD1	EPB41L4A-AS1	-0.317155597	2.65304E-10	negative
RAD54L	EPB41L4A-AS1	-0.361767662	3.67004E-13	negative
PPP2R2A	INTS9-AS1	0.300103459	2.50629E-09	postive
CDK12	AC138932.1	0.307951068	9.07735E-10	postive
RAD51C	AC138932.1	-0.326905808	6.88037E-11	negative
RAD51B	PTOV1-AS2	-0.318068484	2.34291E-10	negative
CDK12	ZBTB40-IT1	0.319423216	1.94671E-10	postive
CHEK2	RBM15-AS1	0.335568788	1.99074E-11	postive
RAD51C	RBM15-AS1	0.346419271	3.9833E-12	postive
CDK12	AC005076.1	-0.371041651	8.15506E-14	negative
RAD51B	AC005076.1	0.334901704	2.19327E-11	postive
PALB2	AC005837.1	0.365860648	1.90092E-13	postive
RAD51C	AC005837.1	0.341223515	8.67442E-12	postive
RAD51C	AL121987.2	-0.315627899	3.2635E-10	negative
ATM	AC015871.3	0.315254135	3.4325E-10	postive
ATM	AC005104.1	0.374157458	4.8663E-14	postive
CDK12	AC245297.2	-0.338954751	1.21303E-11	negative
RAD54L	AC092140.2	-0.315439534	3.34764E-10	negative
CDK12	AC113608.1	-0.316998381	2.71034E-10	negative
CHEK1	LINC02321	0.312635446	4.87958E-10	postive
PPP2R2A	AC004908.3	0.339653671	1.09429E-11	postive
CDK12	AP002360.1	-0.312310314	5.0962E-10	negative
CDK12	ZNF236-DT	-0.402728304	3.27842E-16	negative
RAD51C	AL139349.1	-0.330003441	4.43577E-11	negative
RAD51C	AC012640.2	0.366992501	1.5821E-13	postive
ATM	ANKRD10-IT1	0.338036441	1.38829E-11	postive
CDK12	AC007563.3	-0.326176865	7.62363E-11	negative
CHEK1	AC009121.2	0.316638948	2.84589E-10	postive
RAD51B	ASMTL-AS1	-0.352525335	1.56662E-12	negative
CHEK1	GAS6-AS1	-0.308467709	8.48125E-10	negative
RAD51B	GAS6-AS1	-0.301929432	1.98415E-09	negative
CDK12	LINC01119	-0.314953243	3.57471E-10	negative
BRCA1	AL118558.3	-0.317815325	2.42519E-10	negative
CDK12	AC092268.1	-0.332040021	3.31476E-11	negative
RAD51C	AL031717.1	-0.31766005	2.47704E-10	negative
CHEK2	Z93930.3	0.362365996	3.33549E-13	postive
RAD51C	AC025048.2	0.33952786	1.11479E-11	postive
CDK12	LINC00882	-0.307906367	9.1308E-10	negative
RAD51B	AL445231.1	0.319342134	1.96846E-10	postive
RAD51B	AC005476.2	0.345716979	4.4289E-12	postive
RAD51B	DHRS4-AS1	0.33251308	3.09693E-11	postive
PPP2R2A	AC016065.1	0.370291251	9.2272E-14	postive
PPP2R2A	AC025871.1	0.33268942	3.01935E-11	postive
CDK12	ZNF529-AS1	-0.318126498	2.32445E-10	negative
RAD51C	AC099850.1	0.497299175	4.52867E-25	postive
RAD51B	KTN1-AS1	0.410183672	8.19582E-17	postive
CDK12	LINC02035	0.308777328	8.14242E-10	postive
ATM	AC093535.1	0.305790787	1.20417E-09	postive
RAD51B	AC004918.1	-0.349382916	2.53882E-12	negative
PALB2	AL049840.4	-0.347682751	3.28928E-12	negative
RAD51B	AL049840.4	-0.319309853	1.97719E-10	negative
CDK12	AP001160.2	-0.447839108	4.29592E-20	negative
RAD54L	SERTAD4-AS1	-0.300231348	2.46575E-09	negative
CDK12	MIR200CHG	-0.327700699	6.15029E-11	negative
RAD51B	AC124319.1	-0.32249703	1.27424E-10	negative
ATM	AL157871.5	0.321472427	1.46836E-10	postive
ATM	DCUN1D2-AS	0.302250993	1.90385E-09	postive
RAD51B	PDCD4-AS1	0.363640241	2.71934E-13	postive
BARD1	AC092718.4	0.348973963	2.70238E-12	postive
CHEK1	AC092718.4	0.316198244	3.02111E-10	postive
BRCA1	AC097534.1	0.333777127	2.58106E-11	postive
CDK12	AC023194.2	-0.301866318	2.00029E-09	negative
CDK12	AC073046.1	0.405845115	1.84414E-16	postive
CDK12	AP003352.1	-0.394808934	1.37676E-15	negative
FANCL	LINC01122	0.319687035	1.87753E-10	postive
BARD1	AC087721.1	0.303232909	1.6777E-09	postive
RAD51B	EPCAM-DT	0.33546485	2.02105E-11	postive
CDK12	AC073896.4	-0.3734319	5.49072E-14	negative
PALB2	AC025165.5	-0.300436432	2.40206E-09	negative
CHEK1	MIR29B2CHG	-0.304371821	1.44797E-09	negative
CDK12	AC097713.2	-0.38227234	1.23536E-14	negative
ATM	AC007878.1	0.303019092	1.72461E-09	postive
RAD54L	LINC01775	0.338499992	1.29693E-11	postive
PALB2	AC092634.4	0.33834467	1.32687E-11	postive
RAD54L	UBE2D3-AS1	-0.305942737	1.18056E-09	negative
RAD51D	AC005726.2	0.343086754	6.57283E-12	postive
BRIP1	LINC-PINT	-0.376724154	3.16714E-14	negative
BARD1	AC099850.3	0.366546389	1.70097E-13	postive
BRCA1	AC099850.3	0.502072781	1.3533E-25	postive
BRCA2	AC099850.3	0.393818643	1.64293E-15	postive
BRIP1	AC099850.3	0.611432713	3.15584E-40	postive
CHEK1	AC099850.3	0.360692889	4.35533E-13	postive
CHEK2	AC099850.3	0.311829086	5.43407E-10	postive
RAD51C	AC099850.3	0.440708965	1.93223E-19	postive
RAD54L	AC099850.3	0.509141881	2.18398E-26	postive
CDK12	AC020765.2	-0.323959712	1.03977E-10	negative
RAD51B	AC004816.1	0.489292471	3.29265E-24	postive
BARD1	AC027228.2	0.353510454	1.34509E-12	postive
BRIP1	AC027228.2	0.354655134	1.12598E-12	postive
CHEK1	AC027228.2	0.387735257	4.80332E-15	postive
ATM	AP002340.1	0.315489981	3.3249E-10	postive
ATM	AP003170.3	0.34635996	4.01918E-12	postive
RAD51C	AL592494.2	0.320453761	1.68977E-10	postive
CHEK1	TYMSOS	0.38349997	1.00061E-14	postive
RAD51C	TYMSOS	0.300332647	2.43409E-09	postive
RAD51C	AC011933.3	0.31917966	2.01277E-10	postive
ATM	AP003486.1	0.335822837	1.91851E-11	postive
ATM	AC092653.1	0.30982947	7.08647E-10	postive
PPP2R2A	AC105206.2	0.337483812	1.50541E-11	postive
CDK12	SPAG5-AS1	0.347382782	3.4425E-12	postive
RAD51D	SPAG5-AS1	0.327109855	6.68529E-11	postive
ATM	AC100830.2	0.387364283	5.1244E-15	postive
CDK12	AL035071.2	0.337739345	1.4501E-11	postive
ATM	ATP2A1-AS1	-0.34160141	8.20103E-12	negative
CHEK2	AL357140.2	0.315406162	3.36276E-10	postive
RAD51B	ASAP1-IT2	-0.327013488	6.77674E-11	negative
RAD54L	SLFNL1-AS1	0.314352425	3.876E-10	postive
RAD51D	AC002091.2	0.333375143	2.73529E-11	postive
ATM	AC091544.2	0.313645247	4.26234E-10	postive
BRIP1	LINC00664	0.351321172	1.88618E-12	postive
CHEK1	LINC00664	0.308664384	8.26447E-10	postive
RAD54L	LINC00664	0.327418603	6.40031E-11	postive
RAD51B	STAG3L5P-PVRIG2P-PILRB	-0.32647124	7.31451E-11	negative
RAD51B	ZNF561-AS1	0.377000024	3.02358E-14	postive
CHEK1	LINC00337	0.369927853	9.79484E-14	postive
CDK12	SNHG12	-0.311998728	5.31255E-10	negative
PALB2	TRAM2-AS1	0.309265537	7.6347E-10	postive
ATM	ATP1B3-AS1	0.3050019	1.33431E-09	postive
ATM	AL132989.1	0.349501902	2.49307E-12	postive
ATM	AC018752.1	0.322232344	1.32185E-10	postive
CDK12	AC018752.1	0.408260041	1.17594E-16	postive
CDK12	B4GALT1-AS1	-0.355225243	1.03027E-12	negative
ATM	LIMS1-AS1	0.339703095	1.08634E-11	postive
PALB2	AC145285.6	0.368598911	1.21769E-13	postive
ATM	FLNB-AS1	0.310178865	6.7662E-10	postive
RAD51C	FLNB-AS1	-0.313894535	4.12206E-10	negative
ATM	NADK2-AS1	0.302947113	1.74069E-09	postive
CDK12	TRIM52-AS1	-0.346253161	4.08457E-12	negative
RAD51C	RNFT1-DT	0.395834452	1.14576E-15	postive
CDK12	SNHG10	-0.351023003	1.97466E-12	negative
ATM	AP002840.2	0.421237993	9.83423E-18	postive
RAD54L	AP002840.2	-0.302993528	1.7303E-09	negative
ATM	AC245060.2	0.325363415	8.54549E-11	postive
CDK12	AC245060.2	0.344836827	5.0565E-12	postive
RAD51C	UBAC2-AS1	0.333093558	2.84863E-11	postive
CDK12	BX284668.5	-0.363711494	2.68839E-13	negative
ATM	AC025917.1	0.388164838	4.4561E-15	postive
RAD51C	AC025917.1	-0.372214188	6.71938E-14	negative
RAD51C	KRT7-AS	-0.325673463	8.18199E-11	negative
ATM	AC084824.3	0.303057239	1.71615E-09	postive
BARD1	AL138759.1	0.36090211	4.21279E-13	postive
CHEK1	AL138759.1	0.359229942	5.49256E-13	postive
RAD51B	MIR222HG	-0.32677361	7.00971E-11	negative
RAD51C	AC012615.4	-0.304325664	1.45665E-09	negative
CDK12	AC060766.5	0.377858292	2.61649E-14	postive
PALB2	AL035071.1	-0.324936673	9.07163E-11	negative
RAD54L	KDM4A-AS1	0.429154105	2.05184E-18	postive
CDK12	Z68871.1	0.37163598	7.39337E-14	postive
RAD51C	AC007533.1	-0.300358742	2.426E-09	negative
ATM	AL133406.2	0.329522455	4.75021E-11	postive
PPP2R2A	AC083964.1	0.305807876	1.20149E-09	postive
RAD51B	GHRLOS	-0.31025707	6.69646E-10	negative
BARD1	AC026401.3	0.396903164	9.45533E-16	postive
BRIP1	AC026401.3	0.312477395	4.98374E-10	postive
CHEK1	AC026401.3	0.31882235	2.11366E-10	postive
FANCL	AC026401.3	0.314411641	3.84524E-10	postive
RAD51C	AC026401.3	0.315490534	3.32465E-10	postive
RAD54L	AC026401.3	0.353395716	1.36923E-12	postive
RAD51B	AC114803.1	0.335540779	1.99886E-11	postive
RAD51B	AC027601.1	-0.309831582	7.08449E-10	negative
PALB2	AC009163.6	0.323581027	1.09609E-10	postive
RAD51B	AC009163.6	0.326999986	6.78965E-11	postive
PPP2R2A	RBPMS-AS1	0.354832779	1.09526E-12	postive
RAD51B	LINC00342	-0.301670183	2.05126E-09	negative
ATM	CR936218.1	0.362589293	3.21844E-13	postive
CDK12	CR936218.1	0.386381458	6.08026E-15	postive
CDK12	AC006213.1	0.35306913	1.44027E-12	postive
CDK12	SNHG15	-0.392369198	2.12572E-15	negative
CDK12	TP53TG1	-0.459855597	3.14207E-21	negative
RAD54L	TP53TG1	-0.318105475	2.33112E-10	negative
RAD51B	AL022328.2	-0.376087161	3.52464E-14	negative
CDK12	SNHG9	-0.398924408	6.5627E-16	negative
CDK12	AC015922.2	0.311226772	5.88772E-10	postive
FANCL	LINC02562	0.315968888	3.1164E-10	postive
RAD51C	AC018521.5	0.386776899	5.67631E-15	postive
CDK12	PPP4R1-AS1	-0.403530974	2.82856E-16	negative
ATM	AL353804.1	0.341087741	8.85093E-12	postive
ATM	AP000786.1	0.330362189	4.21455E-11	postive
CDK12	AP001453.2	-0.302301443	1.89154E-09	negative
RAD54L	SLC25A21-AS1	-0.326901254	6.88479E-11	negative
BRIP1	BX284668.2	0.308110253	8.88948E-10	postive
RAD51B	AC124319.2	-0.310133043	6.80738E-10	negative
ATM	AC007566.1	0.338034194	1.38874E-11	postive
ATM	AC106897.1	-0.330411605	4.18493E-11	negative
CDK12	AC106897.1	-0.354509571	1.15177E-12	negative
ATM	RHOA-IT1	0.324372031	9.81649E-11	postive
CDK12	AL358472.3	-0.318959249	2.07444E-10	negative
BRCA1	AC125257.1	0.324870622	9.15583E-11	postive
RAD51C	AC125257.1	0.383892766	9.35191E-15	postive
CHEK2	Z93930.2	0.411051443	6.95873E-17	postive
RAD51B	NEAT1	-0.376019237	3.56501E-14	negative
FANCL	AL008726.1	-0.315285896	3.41782E-10	negative
RAD51C	LINC01063	0.366213992	1.79518E-13	postive
RAD51B	AL451042.1	-0.302461752	1.85295E-09	negative
RAD54L	ZFAS1	-0.307380148	9.78344E-10	negative
ATM	AC090519.1	0.3440475	5.6926E-12	postive
CDK12	AC006449.3	0.32525208	8.67982E-11	postive
RAD51C	AL354920.1	0.308226523	8.75464E-10	postive
BARD1	AC012073.1	0.307385497	9.77658E-10	postive
BRCA1	AC012073.1	0.469264332	3.76694E-22	postive
BRCA2	AC012073.1	0.394138577	1.55184E-15	postive
BRIP1	AC012073.1	0.370572955	8.80945E-14	postive
CHEK1	AC012073.1	0.377497024	2.78084E-14	postive
RAD54L	AC012073.1	0.48009672	3.01643E-23	postive
ATM	AL034550.1	0.304316231	1.45843E-09	postive
CDK12	AL034550.1	0.314338637	3.8832E-10	postive
RAD51B	AL034550.1	-0.302497489	1.84445E-09	negative
RAD51C	AC015912.3	0.444844838	8.1125E-20	postive
CDK12	AC060780.1	0.369694579	1.01771E-13	postive
PALB2	AC026471.1	0.391137366	2.6434E-15	postive
RAD51C	AC108134.1	-0.320371417	1.70902E-10	negative
PALB2	AC231981.1	0.324180822	1.0082E-10	postive
CDK12	CRIM1-DT	-0.360890795	4.22038E-13	negative
CDK12	AL121832.3	0.305408116	1.26568E-09	postive
RAD54L	NR2F1-AS1	-0.307959648	9.06713E-10	negative
BARD1	GHET1	0.303981939	1.52294E-09	postive
RAD51B	GHET1	0.373111441	5.79088E-14	postive
RAD51C	DNAJC27-AS1	0.307364485	9.80354E-10	postive
ATM	AC127024.4	0.339529481	1.11453E-11	postive
PPP2R2A	AC091185.1	0.344681224	5.17614E-12	postive
FANCL	AC079210.1	-0.323882773	1.05098E-10	negative
CDK12	AL359513.1	-0.327722819	6.1311E-11	negative
RAD51C	AL359513.1	0.347586574	3.33766E-12	postive
RAD51B	AC008735.2	-0.305407648	1.26576E-09	negative
PALB2	AC135048.3	0.329696349	4.6341E-11	postive
ATM	AL136982.3	0.310847769	6.19183E-10	postive
ATM	AL139407.1	0.317497069	2.53263E-10	postive
CDK12	AC108047.1	-0.320859578	1.59792E-10	negative
BRCA2	LINC00571	0.38382666	9.459E-15	postive
RAD51C	AC091153.3	0.381231482	1.47602E-14	postive
CHEK1	GSEC	0.378494726	2.34979E-14	postive
RAD51C	AC015909.2	0.322015304	1.36218E-10	postive
CDK12	LINC02609	-0.340089318	1.0261E-11	negative
ATM	AP002907.1	0.318691662	2.15177E-10	postive
PALB2	AC120114.1	0.481038972	2.41133E-23	postive
PPP2R2A	AC107959.3	0.317604841	2.49574E-10	postive
CDK12	AC093157.1	-0.415153645	3.18998E-17	negative
ATM	AP002490.1	0.346248465	4.08747E-12	postive
RAD51B	HIF1A-AS1	0.309851173	7.06615E-10	postive
BRCA1	AL023803.2	0.300524931	2.37507E-09	postive
CHEK2	AL023803.2	0.36293852	3.04338E-13	postive
RAD54L	AL023803.2	0.304029486	1.5136E-09	postive
ATM	AP001486.2	0.489646497	3.01944E-24	postive
CDK12	AC026979.2	-0.372033229	6.92357E-14	negative
PPP2R2A	AC026979.2	0.368525658	1.23235E-13	postive
RAD51C	AC026979.2	0.350202711	2.23953E-12	postive
RAD51C	AC012615.6	-0.306915644	1.0397E-09	negative
CDK12	BNC2-AS1	-0.363162304	2.93614E-13	negative
RAD51B	LINC02637	0.302602957	1.81958E-09	postive
ATM	AP005899.1	0.315793809	3.1911E-10	postive
CDK12	AC067852.2	0.339116114	1.18454E-11	postive
RAD51C	LINC00467	0.320255459	1.7365E-10	postive
RAD51C	AC093702.1	0.348199502	3.0408E-12	postive
ATM	AC135050.5	0.325928526	7.89428E-11	postive
CDK12	AC010336.5	-0.305088027	1.31946E-09	negative
FANCL	AC010969.2	0.300422419	2.40636E-09	postive
ATM	AC015977.1	-0.309452125	7.4489E-10	negative
CDK12	AC015977.1	-0.362432451	3.30022E-13	negative
ATM	GIHCG	-0.310658769	6.34913E-10	negative
RAD51C	C6orf99	0.370621917	8.73875E-14	postive
ATM	AC108010.1	0.355442816	9.95883E-13	postive
CDK12	AC108010.1	0.393009736	1.89727E-15	postive
RAD51C	AC108010.1	-0.325068741	8.90551E-11	negative
CDK12	AC027644.3	-0.343855322	5.85893E-12	negative
ATM	KLF3-AS1	0.319540766	1.91558E-10	postive
RAD51C	AC025048.4	0.398555497	7.01632E-16	postive
ATM	AC138956.2	0.407777179	1.28701E-16	postive
RAD51C	AL392172.1	0.318006431	2.36283E-10	postive
PALB2	HCG15	0.306269119	1.13136E-09	postive
CDK12	AC084198.1	-0.359311457	5.42219E-13	negative
CDK12	AC087588.1	-0.328485405	5.50383E-11	negative
RAD51D	AC005562.1	0.324108849	1.01837E-10	postive
ATM	AL731577.2	0.301608441	2.06757E-09	postive
CDK12	AL731577.2	0.441725929	1.56264E-19	postive
CDK12	AC003070.1	0.344683759	5.17417E-12	postive
CDK12	YTHDF3-AS1	-0.305512374	1.24863E-09	negative
PALB2	ODC1-DT	0.325467103	8.42221E-11	postive
RAD51C	AC073957.3	-0.406615419	1.59822E-16	negative
FANCL	SNHG1	0.350044866	2.29434E-12	postive
CDK12	AL031282.2	0.313176995	4.53849E-10	postive
RAD51B	EDRF1-DT	0.302434614	1.85943E-09	postive
BARD1	AC091057.1	0.360170523	4.73212E-13	postive
BRCA1	AC091057.1	0.328923314	5.17237E-11	postive
BRCA2	AC091057.1	0.365094397	2.1516E-13	postive
BRIP1	AC091057.1	0.354209127	1.20686E-12	postive
CHEK1	AC091057.1	0.35409159	1.2291E-12	postive
RAD54L	AC091057.1	0.462063973	1.92106E-21	postive
PPP2R2A	AC100861.1	0.508907764	2.32156E-26	postive
ATM	AC105339.3	0.302334983	1.88341E-09	postive
ATM	AC145343.1	-0.352496335	1.57365E-12	negative
RAD51C	ZNF687-AS1	0.31558204	3.28379E-10	postive
PPP2R2A	FAM85B	0.306301039	1.12665E-09	postive
ATM	MALAT1	0.314994509	3.55487E-10	postive
RAD51B	MALAT1	-0.30416483	1.48731E-09	negative
CDK12	USP12-AS2	-0.30650032	1.09771E-09	negative
PALB2	AC044802.1	0.301280242	2.15638E-09	postive
ATM	AP000866.1	0.341735341	8.03938E-12	postive
ATM	EXOSC10-AS1	-0.31881722	2.11514E-10	negative
ATM	AC040169.1	-0.316822619	2.77582E-10	negative
PALB2	AC009806.1	-0.349328966	2.55983E-12	negative
FANCL	PTPRG-AS1	0.310582594	6.41362E-10	postive
PPP2R2A	AC004908.1	0.315080954	3.51366E-10	postive
ATM	URB1-AS1	-0.304268342	1.46751E-09	negative
PALB2	AC008870.4	0.312618733	4.8905E-10	postive
RAD54L	C21orf62-AS1	-0.308815352	8.10173E-10	negative
PPP2R2A	AC037459.3	0.366634776	1.67674E-13	postive
BRIP1	AC074135.1	0.346707067	3.81362E-12	postive
CDK12	AC074135.1	0.316363773	2.9541E-10	postive
RAD54L	AC074135.1	0.363646959	2.71641E-13	postive
RAD51C	AL139274.2	0.351711338	1.77623E-12	postive
RAD51B	AC132872.3	-0.359223183	5.49844E-13	negative
CDK12	CYTOR	-0.372980143	5.91845E-14	negative
CDK12	AC138207.2	-0.305057159	1.32477E-09	negative
ATM	AC004253.1	0.309464384	7.43684E-10	postive
FANCL	LINC00702	-0.314669455	3.71407E-10	negative
PALB2	LINC00235	0.316714827	2.81674E-10	postive
CHEK1	AL136172.1	0.321930297	1.3783E-10	postive
FANCL	DDX11-AS1	0.330164017	4.33539E-11	postive
RAD51B	LINC02289	0.311787459	5.46429E-10	postive
RAD51C	AC015845.2	0.344516764	5.30559E-12	postive
RAD51B	AL121820.2	0.367637346	1.42452E-13	postive
ATM	AL157838.1	0.311263349	5.85916E-10	postive
CDK12	AL157838.1	0.347886489	3.18903E-12	postive
RAD51B	AL157838.1	-0.311228768	5.88616E-10	negative
CDK12	AC002456.1	-0.30839787	8.55955E-10	negative
ATM	AL731571.1	0.340451892	9.7253E-12	postive
ATM	ARAP1-AS2	0.301342031	2.13939E-09	postive
RAD51B	ARAP1-AS2	-0.319694948	1.87549E-10	negative
RAD51C	ARAP1-AS2	-0.31151969	5.66268E-10	negative
RAD54L	LINC00920	-0.319064915	2.04465E-10	negative
PPP2R2A	EXTL3-AS1	0.32500781	8.98178E-11	postive
RAD51C	AC005670.1	0.313320907	4.45182E-10	postive
PALB2	AC002310.1	0.376698943	3.18059E-14	postive
RAD51B	AC002310.1	0.311833826	5.43063E-10	postive
PALB2	LINC02175	0.418722088	1.60443E-17	postive
PPP2R2A	AC025871.2	0.393809857	1.6455E-15	postive
ATM	AC093110.1	0.313790026	4.18032E-10	postive
CDK12	AL355075.4	-0.334451574	2.34114E-11	negative
RAD51C	AC114730.2	-0.316088275	3.06644E-10	negative
CDK12	FBXL19-AS1	0.360406402	4.55819E-13	postive
RAD51C	AC090559.1	-0.356037605	9.07502E-13	negative
ATM	APOA1-AS	0.310732795	6.28706E-10	postive
CHEK2	AL133215.2	0.313363192	4.42666E-10	postive
RAD51B	AL133215.2	0.309996116	6.93192E-10	postive
PALB2	AL136162.1	0.302835703	1.76586E-09	postive
PPP2R2A	MCPH1-AS1	0.336455311	1.7496E-11	postive
CDK12	KMT2E-AS1	-0.316607679	2.85799E-10	negative
ATM	SNHG4	0.352613885	1.54533E-12	postive
ATM	MCM3AP-AS1	0.320965476	1.57477E-10	postive
FANCL	AC026333.4	0.338985379	1.20757E-11	postive
RAD54L	AC026333.4	0.307221878	9.98844E-10	postive
CDK12	AC007387.1	-0.300694407	2.3242E-09	negative
RAD51C	AL589182.1	0.305730907	1.2136E-09	postive
RAD51C	C5orf66	-0.319162449	2.01752E-10	negative
PPP2R2A	TNFRSF10A-AS1	0.449723483	2.8701E-20	postive
ATM	AP003392.1	0.527286243	1.65684E-28	postive
CDK12	AC098487.1	-0.313319687	4.45255E-10	negative
RAD51B	AL162171.2	0.304098331	1.50017E-09	postive
ATM	AP000892.1	0.41705777	2.21293E-17	postive
RAD51B	AL021707.6	-0.320297662	1.72645E-10	negative
RAD51B	LINC02572	0.314245254	3.93228E-10	postive
CHEK2	TTC28-AS1	0.444172795	9.34866E-20	postive
BRIP1	AC010615.2	0.338554701	1.28655E-11	postive
RAD51C	AC008771.1	0.317531349	2.52084E-10	postive
RAD54L	AC024884.2	0.310793995	6.2362E-10	postive
PALB2	AC093249.2	0.301851316	2.00414E-09	postive
CDK12	AL138799.3	-0.336112705	1.83921E-11	negative
CDK12	ABALON	0.303517734	1.61713E-09	postive
RAD51B	AC005332.3	-0.326301111	7.49164E-11	negative
CDK12	AC018809.2	0.300139856	2.49469E-09	postive
PALB2	LINC01521	0.32087509	1.59451E-10	postive
CHEK2	AL031666.1	0.33411841	2.45681E-11	postive
