# Supplementary material for: Deciphering the expression patterns of homologous recombination-related lncRNAs identifies new molecular subtypes and emerging therapeutic opportunities in epithelial ovarian cancer
Source: Front Genet. 2022 Sep 29;13:901424. doi: 10.3389/fgene.2022.901424 (PMC9557066; doi:10.3389/fgene.2022.901424)
Supplement: Supplementary file 2 [file Table4.XLS]

immune	cor	pvalue
T cell CD8+_TIMER	0.188879622	0.002055059
Neutrophil_TIMER	0.127321725	0.038702357
Macrophage_TIMER	0.210542736	0.000574536
Myeloid dendritic cell_TIMER	0.163631253	0.007720453
T cell CD4+ memory activated_CIBERSORT	0.127517242	0.038401959
Monocyte_CIBERSORT	0.124272154	0.043650761
Myeloid dendritic cell activated_CIBERSORT	-0.145465588	0.018034296
T cell CD4+ memory activated_CIBERSORT-ABS	0.127421041	0.038549518
T cell regulatory (Tregs)_CIBERSORT-ABS	0.124348454	0.043520764
NK cell activated_CIBERSORT-ABS	0.122737503	0.046335494
Monocyte_CIBERSORT-ABS	0.169284968	0.005825724
Macrophage M2_CIBERSORT-ABS	0.160164548	0.009137468
Myeloid dendritic cell activated_CIBERSORT-ABS	-0.131933485	0.032123621
Macrophage M1_QUANTISEQ	0.139268437	0.023626648
B cell_MCPCOUNTER	0.145751388	0.017806865
Monocyte_MCPCOUNTER	0.175507031	0.00423167
Macrophage/Monocyte_MCPCOUNTER	0.175507031	0.00423167
Myeloid dendritic cell_MCPCOUNTER	0.205708774	0.000772276
Neutrophil_MCPCOUNTER	0.280690072	3.61E-06
Endothelial cell_MCPCOUNTER	0.204313081	0.000840093
Cancer associated fibroblast_MCPCOUNTER	0.229678815	0.000166829
Class-switched memory B cell_XCELL	0.125478494	0.04163319
Cancer associated fibroblast_XCELL	0.149466904	0.015069882
T cell CD4+ Th1_XCELL	-0.12715171	0.038965185
T cell CD4+ Th2_XCELL	-0.155042627	0.011653652
stroma score_XCELL	0.169121035	0.005874183
microenvironment score_XCELL	0.132940365	0.030821557
Cancer associated fibroblast_EPIC	0.238099928	9.36E-05
Endothelial cell_EPIC	0.164843027	0.00727343
uncharacterized cell_EPIC	-0.281673579	3.33E-06
