# Supplementary material for: Deciphering the expression patterns of homologous recombination-related lncRNAs identifies new molecular subtypes and emerging therapeutic opportunities in epithelial ovarian cancer
Source: Front Genet. 2022 Sep 29;13:901424. doi: 10.3389/fgene.2022.901424 (PMC9557066; doi:10.3389/fgene.2022.901424)
Supplement: Supplementary file 3 [file Table2.XLS]

gene	conMean	treatMean	logFC	pValue	fdr
LINC01224	0.0489598314772727	2.0831350641496	5.41101397995505	1.61666382169549e-47	2.58666211471278e-46
AC006042.1	0.19943796875	0.906511739825858	2.18438560943119	8.59574777901016e-31	2.01070123485618e-30
AP000941.1	0.818142436818182	0.172108163934829	-2.24903650199433	9.92685500377015e-45	5.83932647280597e-44
AC138904.1	0.04985471375	0.763735534201583	3.93727132670346	2.75220110615769e-46	2.68507424990994e-45
AL161772.1	0.372735544431818	0.966585808616623	1.37474541085723	1.11563833509222e-32	2.87906667120573e-32
AC004596.1	0.0235953642045455	0.529411990545383	4.48781552513761	4.81287795227074e-46	4.3753435929734e-45
AP000320.1	0.154782628863636	0.347457930830607	1.16659474319627	1.15885314447784e-11	1.47155954854329e-11
AL133353.1	0.101636427954545	0.672458069994195	2.72602673621467	7.04526610541304e-30	1.56561469009179e-29
AP001001.1	0.828854251818182	0.128413936751979	-2.69031664975338	2.18547373828316e-47	3.12210534040451e-46
TAF1A-AS1	0.496190154431818	1.34920348230712	1.44314293288556	8.23184204873463e-40	2.96642956711158e-39
AC025043.1	0.0441152553409091	0.183823376478892	2.05897070269308	1.15918922555058e-22	2.0159812618271e-22
AL049840.2	2.05241319272727	0.804789082640369	-1.35063856466444	7.31335268954671e-46	6.22412994855039e-45
DEPDC1-AS1	0.00492997886363636	0.276327168673087	5.80865214431472	1.3814121235381e-44	7.7826035128907e-44
TRAF3IP2-AS1	2.45445879204545	0.821404774475462	-1.57923970724862	5.8925179534913e-48	1.56827401934028e-46
AC005884.2	0.0523601284090909	1.90191341174195	5.18283912062442	4.66290428049369e-48	1.43473977861344e-46
AL391069.2	0.294249768977273	1.92055681697335	2.70641145692337	6.97370900092168e-47	7.95555951483231e-46
AL445524.1	1.15481011806818	3.47174621836755	1.58800583871904	3.51824758162134e-47	4.26454252317738e-46
STX18-AS1	1.45051559806818	0.57789521739314	-1.32768597412332	8.03916842689623e-45	4.87222328902802e-44
AC023906.5	0.6673076775	0.245300845569921	-1.44379989544427	1.12253490639155e-29	2.45362821069191e-29
LAMC1-AS1	0.267962591590909	0.716386659349604	1.41870686147287	3.41389521663502e-23	6.01567439054629e-23
AL603832.1	0.155254216818182	0.515177451436148	1.73043699655033	2.89779339644351e-26	5.51960646941621e-26
AL161781.1	0.00280556738636364	0.34764751868971	6.95318891717603	8.31991570769283e-43	3.96186462271087e-42
AC007250.1	0.0462033596590909	0.211768473890501	2.19641816480325	3.46661564016542e-17	5.06075275936558e-17
SND1-IT1	0.135917613977273	0.59889326373219	2.13956647371294	1.52917442170185e-41	6.43862914400779e-41
AL136040.1	0.235760953636364	0.978955757443799	2.05391885950265	6.36016231068329e-44	3.43792557334232e-43
C9orf92	0.17361582	0.482205680272823	1.4737502324635	1.01751509034199e-11	1.29619756731464e-11
AC107959.1	1.63042837102273	0.479934121517414	-1.76434276909312	1.52869806456985e-44	8.49276702538805e-44
AC036108.3	0.680902513636364	0.153457261963061	-2.14961133990295	9.33585600385126e-48	1.6247922104492e-46
AL355338.1	1.06426502659091	2.93386508045092	1.46294506738069	2.65799218446595e-48	1.26979774189267e-46
AL139220.2	0.500175147386364	0.225233815189446	-1.15100993408019	1.12514699264241e-21	1.89898226606314e-21
AL133260.1	1.07810702170455	2.54452127301953	1.23889385387499	7.66242150610717e-42	3.33148761135094e-41
AP006621.4	0.202816056022727	0.581195856423747	1.51885254900815	6.59705482738974e-14	8.88492232645083e-14
AP001363.1	0.0288126339772727	0.628833431408707	4.44790446019445	7.34518288304787e-38	2.38867736034077e-37
TMPO-AS1	0.829135417954545	1.71209120164565	1.04607990170405	2.49122381132268e-35	7.220938583544e-35
LINC01515	2.18090896295455	0.436018297591821	-2.32246896487766	1.76555469380468e-45	1.35811899523437e-44
AL670729.1	0.0674723531818182	2.3076365453591	5.09597572751365	1.64551161275284e-48	1.26979774189267e-46
AL513008.1	0.0239025625	1.07987414727098	5.4975540824992	3.4452803514954e-43	1.70137301308415e-42
SPINT1-AS1	0.526977384318182	3.73550926897784	2.82549198791985	3.9799801234233e-46	3.70230709155656e-45
AC000120.1	0.815349782954545	0.126121293249868	-2.69260723596122	8.01508689540877e-48	1.56827401934028e-46
AL031846.2	1.42236974056818	0.148482009992612	-3.2599364872709	2.05457656306027e-48	1.26979774189267e-46
AC135048.1	1.07454656863636	0.304162458299736	-1.82081400515505	5.27536643024574e-45	3.40346221306177e-44
AC093673.1	1.7255652425	4.02567679906649	1.22216232816031	9.34255521008289e-48	1.6247922104492e-46
AC105020.1	1.26031771613636	0.552014225253826	-1.19101012114642	7.37875466324266e-37	2.27038605022851e-36
AC138696.2	0.550472878295455	2.56708679286332	2.2213886847501	7.54852764539731e-45	4.64524778178296e-44
ERVE-1	0.408627552613636	0.157420152384169	-1.37616624274069	1.96516563656164e-13	2.63780622357267e-13
AP000866.6	1.21134698272727	0.501455749832982	-1.27241787192216	6.06276706082836e-35	1.73221916023667e-34
FTX	1.82722447647727	0.620615148561741	-1.5578830644042	6.69798590281597e-48	1.56827401934028e-46
AL691482.3	0.123049810227273	1.78706942452348	3.86028134372482	3.97081435668744e-44	2.17578868859586e-43
TDRKH-AS1	0.222181559431818	1.19501329843193	2.427215686622	2.66157429995597e-45	1.90112449996855e-44
EPB41L4A-AS1	6.37813318465909	2.92421934525778	-1.12508269177733	8.01260722167734e-48	1.56827401934028e-46
AC138932.1	3.71400658204545	0.692554318765699	-2.42297723716291	3.39353602220673e-48	1.26979774189267e-46
PTOV1-AS2	3.99611045738636	1.92124093991953	-1.05655800498744	2.62590604964795e-47	3.50120806619727e-46
RBM15-AS1	0.119032211704545	0.26333347014723	1.14553886322164	1.01488084872301e-18	1.52613661462107e-18
AC005837.1	0.147433888068182	0.360237742410818	1.28888117172303	2.98069099335531e-16	4.25812999050759e-16
AC005104.1	1.88200895909091	0.794467812047493	-1.24421282095037	5.8394502322993e-43	2.84851230843868e-42
AC245297.2	1.22633136113636	0.324918448086807	-1.91619929158191	1.43032633968748e-42	6.65268064970921e-42
AC113608.1	0.00318100977272727	0.271262532616623	6.41406117876708	2.47291457759952e-38	8.2430485919984e-38
LINC02321	0.00635140306818182	1.18233506901557	7.54034790386056	7.56125729266818e-48	1.56827401934028e-46
ZNF236-DT	0.441064242613636	1.25312716593615	1.50647211517127	1.63409367393426e-39	5.784402385608e-39
AC012640.2	0.630021334886364	1.70605969592005	1.4371955385728	2.69813738685775e-40	1.0278618616601e-39
AC007563.3	0.0679845755681818	0.384789809845119	2.50079122558427	9.71780190658021e-28	1.95332701639803e-27
AC092268.1	0	0.188613152684697	Inf	2.97002777849591e-39	1.04211500999856e-38
AC025048.2	1.07626221579545	0.457926219463852	-1.2328425357745	2.91534985962485e-38	9.55852412991754e-38
LINC00882	1.82044241204545	0.415949011033773	-2.1298105111833	9.57396700628681e-46	7.9137652624188e-45
AL445231.1	0.0905806605681818	0.503580303552243	2.47494689075187	1.08918801556852e-40	4.31361590324166e-40
AC005476.2	0.315701249659091	1.03748933863483	1.71646463474737	3.20449871045037e-36	9.56566779238916e-36
AC025871.1	0.01377703875	0.150198623329288	3.44653385743689	1.09059343610403e-31	2.65998399049763e-31
MIR200CHG	0.104526532272727	3.82178888264565	5.19230698801816	8.23343860153646e-48	1.56827401934028e-46
AC092718.4	0.5841873425	3.15928764762375	2.43509629296915	2.05471954550302e-48	1.26979774189267e-46
AC097534.1	0.136474843295455	0.483027152591821	1.82346924957472	5.04373470805854e-21	8.26841755419433e-21
AC023194.2	0	0.242675348324802	Inf	1.52689778734552e-41	6.43862914400779e-41
AC073046.1	0.285455258181818	1.37971483955567	2.27303357795767	1.3433252286801e-38	4.55364484298339e-38
LINC01122	0.557148743977273	0.159319488705277	-1.80613978553772	1.58845578998964e-27	3.17691157997928e-27
AC087721.1	0.0165328486363636	0.162986051081266	3.3013412689982	9.1873472747269e-29	1.91403068223477e-28
EPCAM-DT	0.9932557925	0.413767904740106	-1.26334355970992	1.837962221803e-18	2.7432271967209e-18
MIR29B2CHG	1.31410933011364	0.412871005262533	-1.67032229784723	8.03859414110328e-41	3.24791682468819e-40
AC097713.2	0.0156522554545455	0.530755753194195	5.08360563815438	6.46067195705309e-45	4.03791997315818e-44
AC007878.1	0.734525809431818	0.128878355986016	-2.51080318864041	7.13001105489139e-46	6.20000961294903e-45
LINC01775	0.00828187852272727	0.338931920180211	5.3548936625498	9.70852517685124e-40	3.46733042030401e-39
AC005726.2	0.451277784659091	0.108456656977045	-2.05689715270618	7.83207234996422e-39	2.67763157263734e-38
AC099850.3	0.171959073295455	2.82806898919842	4.03968016859376	1.87182593929984e-48	1.26979774189267e-46
AC004816.1	0.484629580340909	1.97003096437335	2.02326393533851	4.16502040547806e-45	2.82374264778174e-44
AC027228.2	0.104279405568182	0.254869259572296	1.28930311264027	1.11009653604162e-09	1.38329786422632e-09
AP002340.1	0.0813985585227273	0.453326677102111	2.47747591127509	2.62063211166684e-27	5.21518828192406e-27
AP003170.3	0.0172066103409091	0.76948957054591	5.48286694961084	1.95929761087378e-40	7.60892276067487e-40
AL592494.2	0.0305994753409091	0.81372945998285	4.73297040071068	6.5132102044533e-40	2.36844007434665e-39
TYMSOS	0.249488403522727	1.58062585881003	2.66345125146992	1.35092416985706e-44	7.71956668489749e-44
AC011933.3	0.0213974630681818	0.38682252263562	4.17616013510699	1.2442440664293e-37	3.91887894938362e-37
AC105206.2	0.987339936931818	0.406289046517942	-1.2810404136769	2.30342784845429e-34	6.44315482085116e-34
SPAG5-AS1	1.44055472636364	0.385017514828232	-1.90362848717274	3.09818292352244e-47	3.99765538519024e-46
ATP2A1-AS1	0.27309027125	1.76740135249974	2.69417986866245	3.32739027771093e-46	3.16894312162946e-45
ASAP1-IT2	0.1704963975	0.426328766940897	1.32222514963529	1.86196006835363e-24	3.40084030749521e-24
AC002091.2	0.0459722939772727	1.13223686386359	4.62226733403645	2.47034883315303e-45	1.7966173332022e-44
STAG3L5P-PVRIG2P-PILRB	5.30679034795455	0.841421757019789	-2.65693852611072	2.05464155386911e-48	1.26979774189267e-46
LINC00337	0.0155779440909091	0.33905709558839	4.44395148626464	4.34726598455105e-41	1.77439427940859e-40
SNHG12	5.14983488556818	2.49228540434301	-1.04705688902288	2.65800895974641e-48	1.26979774189267e-46
ATP1B3-AS1	1.40247355238636	0.456674867636412	-1.61873426436416	2.22971779163337e-14	3.05440793374434e-14
AL132989.1	0.455747150340909	1.05785111837599	1.21483105666785	5.25376941426312e-31	1.25089747958646e-30
AC018752.1	0.141717584090909	0.596573722341161	2.07368165512179	1.00712310437979e-22	1.75916699454985e-22
LIMS1-AS1	0.171943885795455	0.463409698738522	1.43035042324993	1.11658926857023e-17	1.65420632380775e-17
FLNB-AS1	0.974164147045455	0.322494772765963	-1.59488911102166	6.01964484201489e-43	2.90103365880236e-42
NADK2-AS1	0.585454335	0.154556291221636	-1.92142426561549	3.14632249263927e-40	1.17619532435113e-39
RNFT1-DT	0.667755668863636	0.13986322625752	-2.25530362890203	1.22938158446551e-45	9.64220850561184e-45
UBAC2-AS1	0.540318601590909	1.3762580647409	1.34886876216127	8.98487069392288e-38	2.85233990283266e-37
AC025917.1	1.29880096045455	0.263003308382586	-2.3040275038441	1.20477015166265e-47	2.00795025277108e-46
KRT7-AS	0.0901146272727273	2.16763119012375	4.58821419998484	7.53315984837964e-48	1.56827401934028e-46
AL138759.1	0.00918968670454545	0.204181976375989	4.47369603363083	1.349310487831e-32	3.45977048161795e-32
AC012615.4	0.0252413118181818	0.124750218160422	2.3051835427201	1.8557714243923e-18	2.75951141173576e-18
AC007533.1	0.0456471084090909	0.247605584782586	2.4394484767965	1.78763980076235e-29	3.80348893779223e-29
AL133406.2	0.8018954575	0.259899813072559	-1.62545856970305	6.83986480101063e-44	3.64792789387234e-43
AC026401.3	1.36960309693182	2.75847362667836	1.01011231810032	7.37031472798039e-44	3.83537597290767e-43
AC114803.1	0.0215546198863636	0.66926179630343	4.95650163674072	1.88076226953786e-35	5.49127669938061e-35
AC009163.6	0.484581767045455	0.241281002767018	-1.00602579313454	3.83766816137294e-28	7.81393244710122e-28
RBPMS-AS1	1.79200078875	0.609211439015303	-1.55655633607183	7.75383247446302e-38	2.48122639182817e-37
LINC00342	3.38868628863636	1.54022955971662	-1.13758069405177	5.01994328417077e-45	3.29176608798083e-44
AC006213.1	0.581082877272727	0.283908433660686	-1.03331823772638	3.55084403113529e-29	7.51501382250855e-29
AC015922.2	1.489116305	3.08662139538522	1.05157209533886	4.29744475882653e-41	1.77214216858826e-40
LINC02562	0.172236335340909	1.26222971715567	2.87351306087597	1.51503883768633e-32	3.85997156098428e-32
PPP4R1-AS1	0.0991407097727273	0.538968740526385	2.44265210843474	3.84836173019735e-28	7.81393244710122e-28
AP000786.1	0.850261495454545	0.290162445370712	-1.55104579724741	1.09439496053363e-26	2.12503875831773e-26
AP001453.2	0.205135257045455	1.93285547335277	3.23608638862185	5.51560361448391e-45	3.50197054887867e-44
SLC25A21-AS1	1.7916730575	0.761282412398945	-1.2348037463343	2.49903121496269e-38	8.26126021475269e-38
AC124319.2	0.189053177954545	1.16653057583852	2.62536011605958	2.24068690711663e-36	6.73890799132821e-36
AL358472.3	0.47218228125	1.78525308001108	1.91871279702155	2.65622669952941e-46	2.65622669952941e-45
NEAT1	8.71695483159091	3.78056420025778	-1.20522267994247	2.10802494746445e-48	1.26979774189267e-46
LINC01063	0.142611920340909	1.54858423263931	3.44078337727206	1.19585446390266e-45	9.56683571122128e-45
AL451042.1	0.137335970454545	0.660958547184433	2.26685025466336	1.43158947050243e-30	3.32927783837774e-30
AC090519.1	0.138913143977273	0.457872082158575	1.72076148848187	6.8335393973035e-29	1.43110772718398e-28
AC006449.3	0.0259151868181818	0.18501265963562	2.83575429263687	7.81355377406553e-27	1.52459585835425e-26
AL034550.1	0.154870766704545	0.744431452695251	2.26507416371503	4.60554740265819e-37	1.42807671400254e-36
AC015912.3	0.797693479318182	1.94963425195356	1.28929711235762	5.43893204683159e-30	1.22223192063631e-29
AC108134.1	0.0787383443181818	0.525189875951979	2.73770082431695	2.30430769140327e-43	1.18169625200168e-42
NR2F1-AS1	3.62212606386364	0.689666441235092	-2.39286608557388	3.06190640497169e-48	1.26979774189267e-46
GHET1	0.180397448409091	0.410899510397098	1.18760667861491	1.38971781331304e-19	2.17143408330162e-19
DNAJC27-AS1	1.48038638647727	0.558744127067282	-1.40571410650593	4.46235941714551e-40	1.65272571005389e-39
AC091185.1	1.09056994556818	0.223404404190501	-2.2873527701804	5.56081685048457e-46	4.94294831154184e-45
AC079210.1	0.0188949429545455	1.00541587414749	5.73364839930623	4.27339505485427e-42	1.92062699094574e-41
AL359513.1	0.445570740568182	1.14520782148364	1.36188302573169	1.038365341954e-29	2.28212163066813e-29
AL136982.3	0.0202558176136364	0.211602432210818	3.38494798543024	6.55560540213864e-32	1.60873752199721e-31
AL139407.1	1.03010893931818	0.476480217391557	-1.11230869552972	3.01697033097587e-30	6.93556397925487e-30
AC108047.1	0.467982375681818	1.5736084896277	1.74955054236395	2.63486919008358e-40	1.01341122695522e-39
AC091153.3	0.326351455	1.08959070851583	1.73928792941696	2.68059317603627e-31	6.4205824575719e-31
AC015909.2	0.411672489090909	0.148402035300264	-1.47198616231809	3.87807530802043e-21	6.41004183143873e-21
AC120114.1	0.313611206704545	0.691533990340897	1.14082305039633	1.67108260740305e-20	2.69529452806944e-20
AC107959.3	0.0379820543181818	0.390306832799472	3.36121887603875	9.67597837735541e-33	2.5296675496354e-32
AP002490.1	0.967591683636364	0.325286250943008	-1.5726885250721	2.51545895850345e-46	2.57995790615738e-45
AL023803.2	0.0391042357954545	0.672887808069657	4.10496918671091	2.57038970131775e-43	1.30146313990772e-42
AC012615.6	1.58061790193182	0.643208554568865	-1.29713015383816	2.79946928492416e-45	1.96453984906959e-44
LINC02637	0.452081740113636	0.932924153848021	1.04517614822933	4.36115337138336e-21	7.17885328622775e-21
AC093702.1	0.0103412990909091	0.302542732009235	4.87064959133232	6.28121647422126e-22	1.06914322965468e-21
AC010336.5	0.193959770909091	0.722811896922691	1.89786279719491	2.15976954328761e-19	3.34847991207381e-19
AC015977.1	0.0193156279545455	0.297509253194987	3.94509405440049	2.07080244235442e-34	5.83324631649132e-34
C6orf99	0.186224067272727	0.716677121665435	1.9442837640673	1.8285374574951e-31	4.432818078776e-31
AC108010.1	2.66919446647727	1.30234916900765	-1.03528812101598	4.74854018249403e-42	2.11046230333068e-41
KLF3-AS1	3.85815593988636	0.747385299575198	-2.36798736322286	3.66542508090413e-48	1.26979774189267e-46
AC025048.4	0.190495198295455	0.602698738770712	1.66168241277912	9.09524656364001e-33	2.3934859378e-32
AC084198.1	0.00563105534090909	0.262153024029024	5.54086004824505	8.25286537285492e-41	3.30114614914197e-40
AC087588.1	0.0173622365909091	0.246211685510026	3.82587452372144	5.82052944891473e-34	1.60566329625234e-33
AC005562.1	1.45339689397727	0.355491394797361	-2.03154218550438	3.809393225678e-48	1.26979774189267e-46
YTHDF3-AS1	0.7221818225	1.49575882993087	1.05044356684141	5.56127367590098e-27	1.09581747308394e-26
ODC1-DT	0.378641923409091	0.839513205179683	1.14871886256165	8.27621251919527e-31	1.94734412216359e-30
AL031282.2	1.62326676522727	0.712300214924274	-1.1883427790017	1.14968417730172e-41	4.94487818194288e-41
EDRF1-DT	1.24556815284091	0.352039414377836	-1.82299509528777	7.16000356334908e-47	7.95555951483231e-46
AC100861.1	0.232671757045455	1.01496538967942	2.12506252797968	2.99092863854728e-40	1.12865231643294e-39
AC105339.3	0.345684184204545	0.153823565134829	-1.16817806355482	2.08641114775289e-28	4.3018786551606e-28
AC145343.1	0.27383115625	0.974001737753298	1.83063774186437	1.46036312956832e-29	3.1405658700394e-29
ZNF687-AS1	0.4236032225	1.55716166865435	1.87813326704082	1.92471211629197e-45	1.42649852080665e-44
USP12-AS2	0.235820118863636	0.798815877185752	1.76017620162985	1.5930918639325e-19	2.47952041078988e-19
AC044802.1	0.0486420885227273	0.135873380416095	1.48198575916478	1.26993253209129e-15	1.78863736914266e-15
AP000866.1	0.817119661931818	0.318868324751715	-1.35758657477468	2.11764278355201e-38	7.11812700353617e-38
EXOSC10-AS1	0.115139205113636	1.44041747642296	3.64503594622097	3.28647052198747e-47	4.10808815248434e-46
AC040169.1	0.922400002840909	2.00117360839815	1.11738190867121	3.45770084934196e-33	9.28241838749519e-33
AC009806.1	0.633753798977273	0.25482166799657	-1.31443453218332	1.86149557386368e-23	3.29468243161713e-23
AC004908.1	2.53264428568182	0.666965981687863	-1.924959377877	2.25991720598288e-46	2.37886021682408e-45
AC008870.4	0.0514433810227273	0.188849847218734	1.87618224722077	1.2928426879334e-21	2.1637534526082e-21
C21orf62-AS1	1.08443570522727	0.260807000710554	-2.05589001931071	9.95022396961217e-47	1.07569988860672e-45
AC074135.1	0.417880628068182	1.33269468948628	1.67318352201574	4.76356397903127e-26	8.98785656420994e-26
AL139274.2	0.484491892159091	0.182971928840897	-1.40485019240953	7.70983517059835e-38	2.48122639182817e-37
AC138207.2	0.512174795	1.80839176312691	1.81999908929107	2.00061305293256e-42	9.093695695148e-42
AC004253.1	1.42342199181818	0.677167371567546	-1.07177906520914	4.54630612220891e-39	1.5813238685944e-38
LINC00702	0.761571485227273	0.160369753564908	-2.24757739337339	6.07365788253697e-30	1.35724198492446e-29
AL136172.1	0.0606820706818182	0.135801584605013	1.1621580925381	1.44693117010487e-06	1.67760135664333e-06
LINC02289	0.634931803295455	0.246252979667546	-1.36646046200933	2.84437836223349e-24	5.14819613073935e-24
AL121820.2	0.155845412727273	3.00123890636438	4.26737057044192	1.69406652364186e-47	2.60625619021825e-46
AL731571.1	1.36254625181818	0.626901898899736	-1.1199935983524	4.84249872707127e-40	1.77706375305368e-39
ARAP1-AS2	0.693555150454545	0.295951173996834	-1.22865142827068	3.45840818032693e-35	9.95225375633649e-35
EXTL3-AS1	0.807928192159091	0.341664949419789	-1.24164482063246	8.85158813143359e-33	2.34479155799565e-32
AC005670.1	0.00662471386363636	0.354327007694987	5.74107948261418	5.99292619807828e-39	2.06652627519941e-38
LINC02175	0.522518054204545	0.207233077277836	-1.33422659092448	8.72419985329735e-37	2.66387781780072e-36
AC025871.2	0.0277453727272727	0.391789322362533	3.81975899043988	8.37677135257284e-36	2.46375628016848e-35
AC093110.1	1.95659501204545	0.533387588505805	-1.87508900900232	2.11475620208248e-47	3.12210534040451e-46
AL355075.4	0.0689503838636364	1.73661001660528	4.65457141648447	4.67819558166795e-45	3.1187970544453e-44
FBXL19-AS1	0.527591741363636	1.07332856627784	1.02459789337282	1.68640410367492e-23	3.0114358994195e-23
AL133215.2	0.14839672	0.897670798754881	2.59672726037626	9.8553413130884e-45	5.83932647280597e-44
AL136162.1	0.4194649675	0.91461926454248	1.12462098083732	1.21946101922272e-21	2.04951431802138e-21
MCM3AP-AS1	1.9536707625	0.810697290846174	-1.26895213414728	3.99493596403541e-47	4.69992466357107e-46
AC007387.1	0.133208194659091	2.03669357047625	3.9344741953002	7.38309874784726e-44	3.83537597290767e-43
AL589182.1	0.00351301681818182	0.827461202883113	7.87983737641579	2.13022853626508e-33	5.75737442233805e-33
C5orf66	0.836236099886364	0.193997685131662	-2.10787088751248	3.34301193237241e-43	1.67150596618621e-42
TNFRSF10A-AS1	0.193273360113636	1.04648574691214	2.43683796018695	7.04922880614355e-42	3.09856211259057e-41
AP000892.1	0.0493301240909091	0.207914780785488	2.0754515023133	2.15190400880297e-22	3.71017932552236e-22
LINC02572	0.0907887763636364	0.409886542283641	2.17463876057371	8.2481154867195e-25	1.51756479892264e-24
AC008771.1	0.773223177727273	2.36845683982533	1.61499059328746	2.46400059545217e-47	3.39862151096851e-46
AC024884.2	0.01254630875	0.137367276000528	3.45270348606897	1.68447367237851e-32	4.26449030981901e-32
AC093249.2	0.102861670227273	0.434228267123219	2.07774815977283	1.17399109925522e-29	2.5521545635983e-29
AL138799.3	0.0195635428409091	0.825570259188127	5.39915143670351	3.04123720015988e-45	2.0974049656275e-44
