# Supplementary material for: Deciphering the expression patterns of homologous recombination-related lncRNAs identifies new molecular subtypes and emerging therapeutic opportunities in epithelial ovarian cancer
Source: Front Genet. 2022 Sep 29;13:901424. doi: 10.3389/fgene.2022.901424 (PMC9557066; doi:10.3389/fgene.2022.901424)
Supplement: Supplementary file 4 [file Table3.XLS]

id	HR	HR.95L	HR.95H	pvalue
AC138904.1	0.594412448571896	0.375270606938681	0.941523669811344	0.0266406852321795
AL133353.1	0.583146938688915	0.379046137173928	0.897147652361417	0.0141365573373809
AP001001.1	0.141675060554189	0.0244069859725834	0.822380231855749	0.0294135297542577
AL391069.2	0.636916229182046	0.418618978472514	0.969048953479572	0.0351353612745114
AL603832.1	0.397257404909194	0.191986239524439	0.822003942293472	0.0128361612335867
AC007250.1	0.347760545270486	0.159485496749044	0.758297144956854	0.00791698871229958
SPINT1-AS1	0.385815952610805	0.169652219624341	0.877406435463022	0.0230893090276016
AC138696.2	0.593916252031539	0.393631824404036	0.89610771426126	0.0130404557684681
AC138932.1	1.97911299244437	1.13530718289049	3.450069105429	0.0160613950559982
LINC02321	0.658052427367973	0.465720239489325	0.929813567131447	0.0176660332053553
AC012640.2	0.566448170738047	0.342932248157728	0.935647002742366	0.0264361988690393
AL445231.1	0.366267557734249	0.168438726582379	0.796443469803847	0.0112694400761133
AC004816.1	0.424133678429743	0.239169254600751	0.752142567315504	0.00334149685195853
TYMSOS	0.521475227995707	0.351399314451095	0.77386722805067	0.00122573513771264
AC011933.3	0.50542591974177	0.267945035330913	0.953387175214222	0.0350840813406748
SPAG5-AS1	3.56072241098624	1.27080922508652	9.97690592562111	0.0156981396546273
ATP2A1-AS1	0.528135256587401	0.334156142361853	0.834720102043175	0.00626637628699566
AC002091.2	1.70324778560877	1.09614497459908	2.64659610398912	0.0178750091484494
KRT7-AS	1.5136475221978	1.01735052878009	2.25205448529412	0.0408726758667459
AP001453.2	0.649393198093781	0.447406068843207	0.942569971884437	0.023140630684573
AL358472.3	0.527414303238224	0.298839948813877	0.930818815771877	0.0272925115394495
AC015912.3	0.599089753466999	0.403181612280582	0.890190727397007	0.0112241723966018
AC010336.5	0.678928544879862	0.464426038729414	0.992502423666308	0.045628919472729
YTHDF3-AS1	0.619899841696173	0.391353499537399	0.981914852401156	0.0415764069624696
ZNF687-AS1	0.511429695660363	0.296374764836232	0.882532403687545	0.0160019890666663
AC040169.1	0.417184059227954	0.258877910397767	0.672295828587678	0.000329586388609545
AL139274.2	0.215132818148048	0.0634546563719182	0.729373257859187	0.0136421960383048
EXTL3-AS1	0.337581936778465	0.144096292485369	0.790870896630952	0.0124151785176258
AL136162.1	0.505580738372679	0.303069312083147	0.843410641798454	0.00899589643291505
